# Supplementary material for: Sex-Specific Proteomic Changes Induced by Genetic Deletion of Fibroblast Growth Factor 14 (FGF14), a Regulator of Neuronal Ion Channels
Source: Proteomes. 2019 Jan 23;7(1):5. doi: 10.3390/proteomes7010005 (PMC6473632; doi:10.3390/proteomes7010005)
Supplement: Supplementary file 1 [file proteomes-07-00005-s001.zip]

Archive with 9 entries (8 files):
- Fig S1 - Volcano Plot and Bubbles.png
- __MACOSX/
- __MACOSX/._Fig S1 - Volcano Plot and Bubbles.png
- Table S1-Protein fold changes.xlsx
- __MACOSX/._Table S1-Protein fold changes.xlsx
- Table S2- Autism and Schizophrenia associated genes.xlsx
- __MACOSX/._Table S2- Autism and Schizophrenia associated genes.xlsx
- Table S3- Group-specific protein clusters.xlsx
- __MACOSX/._Table S3- Group-specific protein clusters.xlsx
