# Supplementary material for: Sex-Specific Proteomic Changes Induced by Genetic Deletion of Fibroblast Growth Factor 14 (FGF14), a Regulator of Neuronal Ion Channels
Source: Proteomes. 2019 Jan 23;7(1):5. doi: 10.3390/proteomes7010005 (PMC6473632; doi:10.3390/proteomes7010005)
Supplement: Supplementary file 1 [file proteomes-07-00005-s001.zip › Table S2- Autism and Schizophrenia associated genes.xlsx]

## Sheet: Sheet2
	Gene Symbol	Negative logP Austism	Negative logP Schizophrenia
	FGF14	5.28719	5.91073
	SNAP25	2.19091	3.67764
	ACADVL	0	3.27388
	TPP1	1.9145	2.74422
	VAT1L	4.24912	2.43839
	IGSF5	6.00267	1.93652
	TSN	0	1.62834
	PRKAR2B	2.39289	1.50088
	ALDH1A1	4.01654	1.40632
	CALB2	2.7498	0
	CYCS	2.3005	0
	RBM3	1.63582	0
